# Supplementary material for: Molecular Analysis of the Melanogenesis Inhibitory Effect of Saponins-Rich Fraction of Argania spinosa Leaves Extract
Source: Molecules. 2022 Oct 10;27(19):6762. doi: 10.3390/molecules27196762 (PMC9571574; doi:10.3390/molecules27196762)
Supplement: Supplementary file 1 [file molecules-27-06762-s001.zip]

Archive with 1 entries (1 files):
- molecules-1928858-supplementary.pdf
